# Supplementary material for: Comparative transcriptome and coexpression network analysis of carpel quantitative variation in Paeonia rockii
Source: BMC Genomics. 2019 Aug 29;20:683. doi: 10.1186/s12864-019-6036-z (PMC6716868; doi:10.1186/s12864-019-6036-z)
Supplement: Supplementary file 1 — Throughput and quality of next-generation and single-molecule long-read RNA-seq.(XLSX 12 kb) [file 12864_2019_6036_MOESM1_ESM.xlsx]

## Sheet: Additional file1-1
Table S1-1. Throughput and quality of next-generation RNA-seq.
Sample	Read length	Clean reads	Clean bases	Q30 Rate (%)
JS1-a	150	44866068	6374016454	89.64
JS1-b	150	55138636	7799165158	90.34
JS1-c	150	40194790	5693851784	87.59
JS2-a	150	37217534	5048234068	88.11
JS2-b	150	42398860	6010277944	89.78
JS2-c	150	45252934	6449961966	89.66
JS3-a	150	47323860	6690102588	90.57
JS3-b	150	50957464	7173898137	90.18
JS3-c	150	52587660	7405490255	90.68
FM1-a	150	54741614	7737863196	88.16
FM1-b	150	44528796	6285467953	89.35
FM1-c	150	46723800	6603237646	90.13
FM2-a	150	45707836	6463179368	88.66
FM2-b	150	43358504	6139032044	89.39
FM2-c	150	44424022	6292974126	89.98
FM3-a	150	52777842	7494079056	89.62
FM3-b	150	57369570	8094061405	90.96
FM3-c	150	54174944	7644335826	90.38
FM4-a	150	55578748	7857303608	90.8
FM4-b	150	51230564	7244003429	89.68
FM4-c	150	57689212	8186737871	90.67
FM5-a	150	46205546	6725347001	89.47
FM5-b	150	69903694	9888237249	91.6
FM5-c	150	60444240	8521210491	91.31

## Sheet: Additional file1-2
Table S1-2. Throughput of single-molecule long-read RNA-seq.
Library size	Total polymerase bases	Polymerase reads	Mean polymerase reads length	Mean insert length	Total subreads bases	Subreads	Mean subreads length
1-2 K	4655143046	235056	19804	1712	4487658832	3561351	1260.1
2-3 K	4376876634	230921	18954	2579	4264499639	1986973	2146.23
1-2 K	3959296682	179630	22041	1639	3802057673	3141146	1210.4
2-3 K	2003122093	122711	16324	2459	1926142316	977534	1970.41
>3 K	7005583160	337529	20756	3422	6912622766	2293774	3013.65

## Sheet: Additional file1-3
Table S1-3. Summary of reads of insert of single-molecule long-read RNA-seq.
Movie		Library size	Reads of insert	Read bases of insert	Mean read length of insert	Mean number of passes
m54139_170306_012125		1-2K	194590	280010350	1438	16
m54139_170306_111055		2-3K	174643	426295564	2440	9
m54139_170308_052732		1-2K	153983	214169034	1390	18
m54139_170308_151709		2-3K	97578	231007292	2367	8
m54139_170310_120354		>3K	245722	848297461	3452	7
