# Supplementary material for: Comparative transcriptome and coexpression network analysis of carpel quantitative variation in Paeonia rockii
Source: BMC Genomics. 2019 Aug 29;20:683. doi: 10.1186/s12864-019-6036-z (PMC6716868; doi:10.1186/s12864-019-6036-z)
Supplement: Supplementary file 6 — The DEGs of significant enrichment patterns (profile 6, profile14 and profile 41) in FM cultivar.(XLSX 12 kb) [file 12864_2019_6036_MOESM6_ESM.xlsx]

## Sheet: Sheet1
Table S6. The DEGs of significant enrichment patterns (profile 6, profile14 and profile 41) in FM cultivar.
Profile	Gene family	Gene ID	Gene name	NR annotation
41	MADS-box	PB.55834.2	PsSEP3/AGL9	sepallata 3 [Paeonia lactiflora]/agamous-like MADS-box protein AGL9 homolog isoform X2 [Herrania umbratica]
		PB.58716.1	PsAGL9	Agamous-like MADS-box protein AGL9 homolog
		PB.42475.2	PsPI2	pistillata [Paeonia lactiflora]
		PB.62891.1	PsAP3	apetala 3 [Paeonia suffruticosa]
	HVA	PB.60345.1	PsHVA22-1	PREDICTED: HVA22-like protein e [Sesamum indicum]
		PB.61680.2	PsHVA22-2	PREDICTED: HVA22-like protein e [Sesamum indicum]
	WD40	PB.42095.1	PsWRAP73	WD repeat-containing protein WRAP73 [Hevea brasiliensis]
	NAC	PB.42204.3	PsNAC17	NAC domain-containing protein 17 [Prunus avium]
	MYB	PB.49899.2	PsMYB12	PREDICTED: transcription factor MYB12 [Ziziphus jujuba]
	TCP	PB.19925.5	PsTCP4	PREDICTED: transcription factor TCP4 [Vitis vinifera]
		PB.32065.1	PsTCP2-like	PREDICTED: transcription factor TCP2-like [Vitis vinifera]
14	MADS-box	PB.42396.2	PsAGL104	PREDICTED: agamous-like MADS-box protein AGL104 isoform X4 [Citrus sinensis]
		PB.53794.2	PsAGL6-1	Agamous-like MADS-box protein AGL6
		PB.59950.1	PsAGL12	Agamous-like MADS-box protein AGL12
		PB.50081.1	PsAGL6-2	AGAMOUS LIKE6-like protein [Theobroma cacao]
		PB.56248.1	PsAP1	AP1 [Paeonia suffruticosa]
	AP2	PB.32595.6	PsAIL1	AP2-like ethylene-responsive transcription factor AIL1 [Herrania umbratica]
	BHLH	PB.35847.1	PsBHLH -2	bHLH transcription factor [Paeonia suffruticosa]
	B3	PB.42155.1	PsB3	PREDICTED: B3 domain-containing protein Os03g0120900-like [Vitis vinifera]
	LRR	PB.25403.2	PsLRR receptor-like	PREDICTED: probable LRR receptor-like serine/threonine-protein kinase At1g14390 [Prunus mume]
6	MADS-box	PB.52709.1	PsAG	Agamous [Paeonia suffruticosa]
	RING1	PB.59966.1	PsRING1-like	PREDICTED: E3 ubiquitin-protein ligase RING1-like [Cucumis melo]
	AP2/ERF	PB.63627.1	PsERF011-like	PREDICTED: ethylene-responsive transcription factor ERF011-like [Cucumis sativus]
		PB.45610.2	PsERF073	PREDICTED: ethylene-responsive transcription factor ERF073 [Jatropha curcas]
		PB.35869.3	PsRAP2-7	PREDICTED: ethylene-responsive transcription factor RAP2-7 isoform X1 [Vitis vinifera]
		PB.44222.1	PsCRF4-like	ethylene-responsive transcription factor CRF4-like [Durio zibethinus]
		PB.46949.1	PsAIL5-1	PREDICTED: AP2-like ethylene-responsive transcription factor AIL5 [Theobroma cacao]
		PB.39379.5	PsAIL5-2	PREDICTED: AP2-like ethylene-responsive transcription factor AIL5 [Nelumbo nucifera]
		PB.18023.10	PsANT	PREDICTED: AP2-like ethylene-responsive transcription factor ANT [Vitis vinifera]
		PB.49968.2	PsRAP2-1-like	ethylene-responsive transcription factor RAP2-1-like [Carica papaya]
	BHLH	PB.38882.2	PsBHLH68-1	PREDICTED: transcription factor bHLH68 [Vitis vinifera]
		PB.45322.6	PsBHLH68-2	PREDICTED: transcription factor bHLH68 [Vitis vinifera]
		PB.36910.10	PsBHLH96-like	PREDICTED: transcription factor bHLH96-like [Nelumbo nucifera]
		PB.25717.3	PsBHLH -1	bHLH transcription factor [Paeonia suffruticosa]
	WRKY	PB.43929.1	PsWRKY	PREDICTED: probable WRKY transcription factor 4 [Juglans regia]
		PB.60580.1	PsWRKY23	probable WRKY transcription factor 23 [Manihot esculenta]
	NAC	PB.15362.2	PsNAC17-like	PREDICTED: NAC domain-containing protein 17-like [Gossypium hirsutum]
		PB.27448.1	PsNAC91-like	PREDICTED: NAC domain-containing protein 91-like isoform X2 [Ziziphus jujuba]
	WD40	PB.385.46	PsWD40-1	PREDICTED: katanin p80 WD40 repeat-containing subunit B1 homolog isoform X1 [Vitis vinifera]
		PB.43415.1	PsWD40-2	Transducin/WD40 repeat-like superfamily protein [Theobroma cacao]
		PB.30748.11	PsWD43	PREDICTED: WD repeat-containing protein 43 isoform X2 [Vitis vinifera]
	MYB	PB.45821.1	PsMYB56	PREDICTED: myb-related protein B-like [Juglans regia]/transcription factor myb56 [Quercus suber]
		PB.56535.1	PsMYB6-like	PREDICTED: transcription repressor MYB6-like [Juglans regia]
		PB.52852.2	PsMYB1-2	MYB1 protein [Paeonia suffruticosa]
	LRR	PB.909.11	PsLRR receptor-like FEI1	PREDICTED: LRR receptor-like serine/threonine-protein kinase FEI 1 [Juglans regia]
	GATA	PB.61728.1	PsGATA8-like	GATA transcription factor 8-like [Durio zibethinus]
