# Supplementary material for: Comparative transcriptome and coexpression network analysis of carpel quantitative variation in Paeonia rockii
Source: BMC Genomics. 2019 Aug 29;20:683. doi: 10.1186/s12864-019-6036-z (PMC6716868; doi:10.1186/s12864-019-6036-z)
Supplement: Supplementary file 9 — The DEGs in JS vs. FM combinations.(XLSX 11 kb) [file 12864_2019_6036_MOESM9_ESM.xlsx]

## Sheet: Sheet1
Table S9. The DEGs in JS vs. FM combinations.
Gene family	Gene ID	Profile		Gene name	NR annotation
		JS	FM
LRR	PB.6199.16	5	34	PsLRR receptor-like-1	PREDICTED: probable LRR receptor-like serine/threonine-protein kinase [Vitis vinifera]
	PB.1586.14	6	22	PsLRR receptor-like-2	PREDICTED: probable LRR receptor-like serine/threonine-protein kinase [Prunus mume]
	PB.25884.6	8	33	PsLRR receptor-like FLS2	LRR receptor-like serine/threonine-protein kinase FLS2 [Herrania umbratica]
	PB.9500.9	13	22	PsLRR receptor-like GSO2	PREDICTED: LRR receptor-like serine/threonine-protein kinase GSO2 isoform X4 [Gossypium raimondii]
	PB.426.20	15	22	PsLRR receptor-like IRK	PREDICTED: probable LRR receptor-like serine/threonine-protein kinase IRK [Vitis vinifera]
NAC	PB.16045.3	6	33	PsNAC 88	NAC transcription factors 88 [Manihot esculenta]
	PB.62951.1	7	13	PsNAC 68	PREDICTED: NAC domain-containing protein 68 [Vitis vinifera]
	PB.54542.3	9	28	PsNAC	NAC domain class transcription factor isoform 1 [Theobroma cacao]
WD40	PB.26588.13	6	33	PsWD70-2	PREDICTED: WD repeat-containing protein 70 [Prunus mume]
	PB.54754.1	8	33	PsWD5-2	PREDICTED: WD repeat-containing protein 5 homolog [Vitis vinifera]
	PB.26069.1	6	35	PsWD70-1	PREDICTED: WD repeat-containing protein 70 [Vitis vinifera]
	PB.59502.1	7	40	PsWD40	PREDICTED: F-box/WD-40 repeat-containing protein At3g52030-like [Jatropha curcas]
	PB.46107.3	9	40	PsWD83	PREDICTED: WD repeat domain-containing protein 83 [Nelumbo nucifera]
BZIP	PB.52867.3	13	44	PsBZIP	bZIP transcription factor family protein [Populus trichocarpa]
	PB.60821.1	15	33	PsBZIP 9	PREDICTED: basic leucine zipper 9 [Vitis vinifera]
BHLH	PB.61331.1	8	0	PsBHLH66-like	PREDICTED: transcription factor bHLH66-like [Gossypium raimondii]
	PB.28372.4	8	9	PsBHLH14	PREDICTED: transcription factor bHLH14 [Theobroma cacao]
	PB.46142.8	9	30	PsBHLH79-like	PREDICTED: transcription factor bHLH79-like isoform X2 [Nelumbo nucifera]
	PB.45594.2	4	3	PsBHLH63	PREDICTED: transcription factor bHLH63 [Vitis vinifera]
	PB.60868.1	6	33	PsTCP9-like	PREDICTED: transcription factor TCP9-like [Vitis vinifera]
	PB.54532.1	7	13	PsTCP7-like	PREDICTED: transcription factor TCP7-like [Ipomoea nil]
AP2/ERF	PB.24711.9	8	30	PsAP2	apetala 2 [Paeonia suffruticosa]
	PB.28809.3	7	7	PsAP2-like ANT	PREDICTED: AP2-like ethylene-responsive transcription factor ANT [Ziziphus jujuba]
	PB.4643.15	9	42	PsERF	ERF transcription factor [Paeonia suffruticosa]
WRKY	PB.60580.1	0	6	PsWRKY23	probable WRKY transcription factor 23 [Manihot esculenta]
	PB.51998.2	9	13	PsWRKY-1	WRKY transcription factor 2 [Solanum tuberosum]
RING1	PB.61616.1	14	40	PsRING1	PREDICTED: E3 ubiquitin-protein ligase RING1-like [Cucumis melo]
MYB	PB.32979.2	8	45	PsMyb_DNA-bind_6	Myb_DNA-bind_6 domain-containing protein [Cephalotus follicularis]
	PB.54373.1	7	13	PsMYB114-like	transcription factor MYB114-like [Durio zibethinus]
	PB.65964.1	9	2	PsMYB-like ETC3	PREDICTED: MYB-like transcription factor ETC3 [Juglans regia]
	PB.52852.2	9	6	PsMYB1	MYB1 protein [Paeonia suffruticosa]
