# Supplementary material for: Comparative transcriptome and coexpression network analysis of carpel quantitative variation in Paeonia rockii
Source: BMC Genomics. 2019 Aug 29;20:683. doi: 10.1186/s12864-019-6036-z (PMC6716868; doi:10.1186/s12864-019-6036-z)
Supplement: Supplementary file 10 — The DEGs in JS1-3 vs. FM1-3.(XLSX 11 kb) [file 12864_2019_6036_MOESM10_ESM.xlsx]

## Sheet: Sheet1
Table S10. The DEGs in JS1-3 vs. FM1-3.
Gene family	Gene ID	Gene name	NR anonotation	Expressional
AG	PB.60607.1	PsAGL80	PREDICTED: agamous-like MADS-box protein AGL80 [Cucumis sativus]	T1, T2, T3 (up-regulation)
	PB.44987.1	PsAGL30	PREDICTED: agamous-like MADS-box protein AGL30 isoform X3 [Malus domestica]	T1, T2, T3 (up-regulation)
	PB.51016.1	PsAGL15	PREDICTED: agamous-like MADS-box protein AGL15 isoform X1 [Ricinus communis]	T1, T2, T3 (up-regulation)
	PB.53794.2	PsAGL6-1	AGAMOUS LIKE6-like protein [Theobroma cacao]	T1, T2, T3 (up-regulation)
	PB.55834.2	PsSEP3/AGL9	sepallata 3 [Paeonia lactiflora]/agamous-like MADS-box protein AGL9 homolog isoform X2 [Herrania umbratica]	T1, T2, T3 (up-regulation)
	PB.59950.1	PsAGL12	PREDICTED: agamous-like MADS-box protein AGL12 [Vitis vinifera]	T1, T2, T3 (up-regulation)
	PB.42396.2	PsAGL104	PREDICTED: agamous-like MADS-box protein AGL104 isoform X4 [Citrus sinensis]	T1, T2 (up-regulation), T3 (down-regulation)
	PB.58716.1	PsAGL9-3	Agamous-like MADS-box protein AGL9 -like protein [Capsicum annuum]	T1, T2 (up-regulation), T3 (down-regulation)
	PB.53579.2	PsAGL18	agamous-like MADS-box protein AGL18 [Populus trichocarpa]	T1, T2 (up-regulation), T3 (down-regulation)
	PB.49089.1	PsAG-1	agamous [Paeonia suffruticosa]	T1,T2 (down-regulation), T3 (up-regulation)
	PB.51181.1	PsAGL1	agamous-like MADS-box protein AGL1 isoform X2 [Carica papaya]	T1,T2 (down-regulation), T3 (up-regulation)
MADS-box	PB.59945.1	PsPI2-1	MADS box transcription factor PISTILLATA2 [Paeonia lactiflora]	T1, T2, T3 (up-regulation)
	PB.56621.1	PsSOC1-1	SOC1 [Paeonia rockii]	T1, T2, T3 (up-regulation)
	PB.63552.1	PsSOC1-2	MADS-box protein SOC1 isoform X2 [Sesamum indicum]	T1, T2, T3 (up-regulation)
	PB.58836.1	PsPMADS 2-2	PREDICTED: floral homeotic protein PMADS 2 [Prunus mume]	T1, T2, T3 (up-regulation)
	PB.37556.1	PsAGL11	agamous-like MADS-box protein AGL11 [Olea europaea var. sylvestris]	T1, T2, T3 (up-regulation)
	PB.64056.1	PsSOC1-5	SOC1 [Paeonia suffruticosa]	T1, T2, T3 (up-regulation)
	PB.50081.1	PsAGL6-2	AGAMOUS LIKE6-like protein [Theobroma cacao]	T1, T2, T3 (down-regulation)
	PB.55522.1	PsSOC1-4	SOC1 [Paeonia rockii]	T1, T2, T3 (down-regulation)
	PB.59889.2	PsPI2-2	MADS box transcription factor PISTILLATA2 [Paeonia lactiflora]	T1,T2 (down-regulation), T3 (up-regulation)
	PB.52791.2	PsAGL42-like	MADS-box protein AGL42-like [Durio zibethinus]	T1 (down-regulation), T2,T3 (up-regulation)
	PB.62468.1	PsPMADS 2-1	Floral homeotic protein PMADS 2	T1, T2 (up-regulation), T3 (down-regulation)
	PB.7920.3	PsSOC1-3	MADS-box protein SOC1	T1, T2 (up-regulation), T3 (down-regulation)
RING1	PB.9092.1	PsRING1a-3	Putative E3 ubiquitin-protein ligase RING1a, partial [Glycine soja]	T1, T2, T3 (up-regulation)
	PB.52745.1	PsRING1a-2	PREDICTED: putative E3 ubiquitin-protein ligase RING1a [Vitis vinifera]	T1, T2 (up-regulation), T3 (down-regulation)
	PB.48801.1	PsRING1a-4	PREDICTED: putative E3 ubiquitin-protein ligase RING1a [Juglans regia]	T1, T2 (up-regulation), T3 (down-regulation)
	PB.12206.1	PsRING1a-1	putative E3 ubiquitin-protein ligase RING1a [Durio zibethinus]	T1 (up-regulation), T2 (down-regulation), T3 (up-regulation)
T1 represenets JS1 vs. FM1; T2 represenets JS2 vs. FM2; T3 represenets JS3 vs. FM3.
