# Supplementary material for: Comparative transcriptome and coexpression network analysis of carpel quantitative variation in Paeonia rockii
Source: BMC Genomics. 2019 Aug 29;20:683. doi: 10.1186/s12864-019-6036-z (PMC6716868; doi:10.1186/s12864-019-6036-z)
Supplement: Supplementary file 11 — The genes that regulate the development and quantitative variation of carpels in A. thaliana.(XLSX 10 kb) [file 12864_2019_6036_MOESM11_ESM.xlsx]

## Sheet: Sheet1
Table S11. The genes that regulate the development and quantitative variation of carpels in A. thaliana.
Gene name		Gene function	GO ID
AtRING1a	AtRING1a	Results in the morphology and number of carpels among individual flowers	834451
AtRING1b	AtRING1b		839413
AtKNOX-I	AtClass I KNOX	Control floral stem cell maintenance and proper carpel development	830902
AtAG	AtAGAMOUS	Carpel development	827631
AtETT	AtETTIN		817956
AtSHI/STY	AtSHORT INTERNODE/STYLISH		824270
AtSEP1	AtSEPALLATA1		831436
AtSEP2	AtSEPALLATA2		821151
AtSEP3	AtSEPALLATA3		839040
AtSEP4	AtSEPALLATA4		814898
AtCRC	AtCRABS CLAW	Gene regulatory network of carpel development	843249
AtHEC	AtHECATE		836841
AtIND	AtINDEHISCENT		827911
AtSPT	AtSPATULA		829847
AtCUC1	AtCUP-SHAPED COTYLEDON	Required for formation and stable positioning of the carpel margin meristems	820748
AtCUC2			835478
AtCLV3	AtCLAVATA3	The quantitative variation of carpels	817267
AtCLV1	AtCLAVATA1	Mutant combinations of clavata1 with apetala1 and leafy. CLAVATA1 plays a role in establishing and maintaining floral meristem identity	842849
AtCLV2	AtCLAVATA2	Regulates both meristem and organ development	843915
