# Supplementary material for: Comparative transcriptome and coexpression network analysis of carpel quantitative variation in Paeonia rockii
Source: BMC Genomics. 2019 Aug 29;20:683. doi: 10.1186/s12864-019-6036-z (PMC6716868; doi:10.1186/s12864-019-6036-z)
Supplement: Supplementary file 13 — The DEGs in greenyellow, lightcyan and pink modules.(XLSX 12 kb) [file 12864_2019_6036_MOESM13_ESM.xlsx]

## Sheet: Sheet1
Table S13. The DEGs in greenyellow, lightcyan and pink modules.
Module	Gene ID	Gene name	NR annotation
Greenyellow	PB.44222.1	PsCRF4-like	ethylene-responsive transcription factor CRF4-like [Durio zibethinus]
	PB.65964.1	PsMYB-like ETC3	PREDICTED: MYB-like transcription factor ETC3 [Juglans regia]
	PB.54373.1	PsMYB5	Myb domain protein 5 [Theobroma cacao]
	PB.57113.1	PsMYB44	PREDICTED: transcription factor MYB44 [Jatropha curcas]
	PB.48075.9	PsMYB44-like	PREDICTED: transcription factor MYB44-like [Vitis vinifera]
	PB.41467.1	PsMYB APL-like	PREDICTED: myb family transcription factor APL-like [Fragaria vesca subsp. vesca]
	PB.51383.1	PsGATA21	PREDICTED: GATA transcription factor 21 isoform X2 [Vitis vinifera]
	PB.28598.3	PsNAC82	PREDICTED: NAC domain-containing protein 82 [Vitis vinifera]
	PB.38948.1	PsWD40	transducin/WD40 repeat protein [Medicago truncatula]
	PB.53629.1	PsWRKY13	WRKY13 transcription factor [Vitis amurensis]
	PB.31608.2	PsWRKY13-1	WRKY13 transcription factor [Vitis amurensis]
	PB.12928.2	PsRING1	E3 ubiquitin-protein ligase RING1 [Morus notabilis]
	PB.13974.2	PsLRR	PREDICTED: probable LRR receptor-like serine/threonine-protein kinase At3g47570 [Citrus sinensis]
Lightcyan	PB.57145.1	PsERF4-1	ethylene-responsive transcription factor 4 [Medicago truncatula]
	PB.40019.1	PsERF054-like	ethylene-responsive transcription factor ERF054-like [Quercus suber]
	PB.35214.4	Ps AP2-like AIL6	AP2-like ethylene-responsive transcription factor AIL6 [Theobroma cacao]
	PB.57609.2	PsERF4-1	PREDICTED: ethylene-responsive transcription factor 4 [Vitis vinifera]
	PB.65493.1	PsERF016	PREDICTED: ethylene-responsive transcription factor ERF016 [Vitis vinifera]
	PB.62047.1	PsBHLH36	PREDICTED: transcription factor bHLH36 [Theobroma cacao]
	PB.60155.1	PsBZIP TRAB1-like	PREDICTED: bZIP transcription factor TRAB1-like isoform X2 [Ziziphus jujuba]
	PB.35331.4	PsBZIP8	bZIP transcription factor bZIP8 [Camellia sinensis]
	PB.52258.1	PsGATA9	PREDICTED: GATA transcription factor 9 [Vitis vinifera]
	PB.54070.1	PsNAC2	PREDICTED: NAC domain-containing protein 2 [Ziziphus jujuba]
	PB.28248.1	PsWRKY13	probable WRKY transcription factor 13 [Manihot esculenta]
	PB.60580.1	PsWRKY23	probable WRKY transcription factor 23 [Manihot esculenta]
	PB.49609.1	PsLRR BAM1	PREDICTED: leucine-rich repeat receptor-like serine/threonine-protein kinase BAM1 [Ziziphus jujuba]
	PB.14347.8	PsLRR BAM3	PREDICTED: leucine-rich repeat receptor-like serine/threonine-protein kinase BAM3 [Nelumbo nucifera]
	PB.9500.9	PsLRR GSO2	PREDICTED: LRR receptor-like serine/threonine-protein kinase GSO2 isoform X4 [Gossypium raimondii]
	PB.6199.16	PsLRR-2	PREDICTED: probable LRR receptor-like serine/threonine-protein kinase At4g36180 [Vitis vinifera]
	PB.36764.1	PsLRR	PREDICTED: probable LRR receptor-like serine/threonine-protein kinase At5g63710 isoform X4 [Nicotiana tomentosiformis]
	PB.12304.1	PsLRR-1	PREDICTED: probable LRR receptor-like serine/threonine-protein kinase At1g53440 [Ziziphus jujuba]
	PB.7700.1	PsLRR RFK1	PREDICTED: probable LRR receptor-like serine/threonine-protein kinase RFK1 isoform X2 [Vitis vinifera]
	PB.2902.1	PsLRR FEI2	LRR receptor-like serine/threonine-protein kinase FEI 2 [Morus notabilis]
	PB.55367.3	PsRING1-like	PREDICTED: E3 ubiquitin-protein ligase RING1-like [Nelumbo nucifera]
Pink	PB.62468.1	PsPMADS2-1	Floral homeotic protein PMADS 2
	PB.56357.1	PsAP2-like ERF	PREDICTED: AP2-like ethylene-responsive transcription factor At1g16060 [Vitis vinifera]
	PB.35830.3	PsWD76-like	PREDICTED: WD repeat-containing protein 76-like [Ziziphus jujuba]
	PB.31962.6	PsWD76-like/2	PREDICTED: WD repeat-containing protein 76-like [Ziziphus jujuba]
	PB.9989.2	PsWD76	PREDICTED: WD repeat-containing protein 76 isoform X2 [Jatropha curcas]
	PB.34757.12	PsWD43	PREDICTED: WD repeat-containing protein 43 isoform X1 [Vitis vinifera]
	PB.28178.3	PsWD26-like	PREDICTED: WD repeat-containing protein 26-like [Prunus mume]
	PB.2032.27	PsWD40	WD40 protein [Paeonia suffruticosa]
	PB.19258.1	PsWD1	PREDICTED: bromodomain and WD repeat-containing protein 1 isoform X2 [Ricinus communis]
	PB.42993.2	PsTCP4	PREDICTED: transcription factor TCP4 [Ricinus communis]
	PB.53051.2	PsTCP23	transcription factor TCP23 [Populus trichocarpa]
	PB.48069.2	PsMYB61-like	transcription factor MYB61-like [Manihot esculenta]
	PB.48506.7	PsBHLH93	PREDICTED: transcription factor bHLH93 [Nelumbo nucifera]
	PB.48928.1	PsBHLH69-like	PREDICTED: transcription factor bHLH69-like isoform X2 [Vitis vinifera]
	PB.56783.1	PsWRKY70	WRKY transcription factor 70 [Actinidia chinensis var. chinensis]
	PB.52867.3	PsBZIP	bZIP transcription factor family protein [Populus trichocarpa]
	PB.48801.1	PsRING1a-4	PREDICTED: putative E3 ubiquitin-protein ligase RING1a [Juglans regia]
	PB.49980.1	PsLRR RFK1	PREDICTED: probable LRR receptor-like serine/threonine-protein kinase RFK1 [Ricinus communis]
	PB.33050.2	PsLRR-4	PREDICTED: probable LRR receptor-like serine/threonine-protein kinase At2g24230 [Vitis vinifera]
	PB.36799.1	PsLRR-5	PREDICTED: probable LRR receptor-like serine/threonine-protein kinase At1g53440 [Vitis vinifera]
	PB.1586.14	PsLRR-3	PREDICTED: probable LRR receptor-like serine/threonine-protein kinase At1g34110 [Prunus mume]
