# Supplementary material for: Comparative transcriptome and coexpression network analysis of carpel quantitative variation in Paeonia rockii
Source: BMC Genomics. 2019 Aug 29;20:683. doi: 10.1186/s12864-019-6036-z (PMC6716868; doi:10.1186/s12864-019-6036-z)
Supplement: Supplementary file 14 — Primers for qRT-PCR analysis.(XLSX 10 kb) [file 12864_2019_6036_MOESM14_ESM.xlsx]

## Sheet: Sheet1
Table S14. Primers for qRT-PCR analysis.
Code	Gene name	GeneID	Primers of the gene for qRT-PCR
1	PsAG	PB.52709.1	Sense primer	CCACAGGAAAGCCAACAACC
			Antisense primer	AGGGCAACCTCAGCATCACA
2	PsSEP3/AGL9	PB.55834.2	Sense primer	AAATGGGGAGGGGTAGGGT
			Antisense primer	GCATCGCAAAGGACGGAAA
3	PsPI2	PB.42475.2	Sense primer	TCAGCAATGAAGTTGACCGAG
			Antisense primer	TGACTCGGTCAACTTCATTGCT
4	PsAIL1	PB.32595.6	Sense primer	AAGGAAAGGGAGGCAAGTGTA
			Antisense primer	ATAAACTCCTCGCACGGCTG
5	PsBHLH68-2	PB.45322.6	Sense primer	CCTCCTTCCAACCTTATCCCT
			Antisense primer	CCCATCAATCCACCCAAGAGTA
6	PsPI2-1	PB.59945.1	Sense primer	AGATTCCTTTCGCCTTTCGT
			Antisense primer	CCAACTTCATCACACACCTTATTAC
7	PsHVA22-1	PB.60345.1	Sense primer	ATTTGCGGTATGGCTGGTTC
			Antisense primer	GAACCAGCCATACCGCAAA
8	PsWD5-1	PB.26588.13	Sense primer	CGAAAGGGAAAGCACAACAG
			Antisense primer	GCGAATAAGCAGGAGCAATAAAC
9	PsUBIQUITIN		Sense primer	GACCTATACCAAGCCGAAG
			Antisense primer	CGTTCCAGCACCACAATC
